# Supplementary material for: Early storybook reading and childhood development: A cross-sectional study in Iran
Source: F1000Res. 2018 Mar 29;7:411. [Version 1] doi: 10.12688/f1000research.14078.1 (PMC6092897; doi:10.12688/f1000research.14078.1)
Supplement: ESR and ECD data from the East and West of Tehran [file f1000research-7-15314-s0000.tgz]

Archive with 1 entries (1 files):
- 9d66f021-e6b8-4de9-8501-0f88925a2a67_Dataset_1.xlsx
