# Supplementary material for: Early storybook reading and childhood development: A cross-sectional study in Iran
Source: F1000Res. 2018 Mar 29;7:411. [Version 1] doi: 10.12688/f1000research.14078.1 (PMC6092897; doi:10.12688/f1000research.14078.1)
Supplement: ESR and ECD data from the East and West of Tehran [file f1000research-7-15314-s0000.tgz › 9d66f021-e6b8-4de9-8501-0f88925a2a67_Dataset_1.xlsx]

## Sheet: Sheet1
	code	location (Tehran)	mother age	fater age	mother educatin	father educatin	mother job	father job	IncomeSatisfaction	Income(rial)	ChilAge(month)	birth rank(1=The first child, 2=The second child and more)	sex	DeliveryTyp	GestationalAge(Week)	BirthWeight(gr)	BookNumber(N)	BookTime(min/day)	story time(min/day)	singing time(min/day)	communiccation	Gross motor	fine motor	problem- solving	personal-social	caregiver(1=mother, 2=farther, 3=grandparents, 4=others)	agegroup(0=3 to 17, 1=18 to 30)	newGestationalage(1<37W, 2≥37W)	newmothereducate(1=diploma and below, 2=academic)	Newfathereducate(1=diploma and below, 2=academic)	newmotherjob(1=Employed, 2=Housewife)	newfatherjob(1=Employed, 2=Unemployed)
	1	East	27	32	Ms and above	Ms and above	Housewife	prive	yes	2000000	16	1	boy	CC	38	2750	30	5	5	10	60	35	50	50	35	3	0	2	2	2	1	2
Dataset Legend:	2	East	32	35	Ms and above	Ms and above	Housewife	prive	yes	4.1e+06	10	1	girl	CC	38	3300	15	10	0	10	50	50	50	35	40	1	0	2	2	2	1	2
Location: The East and The West of Tehran	3	East	34	36	Associate Degree and BS	Ms and above	Housewife	others	yes	3000000	3	2	boy	CC	37	3000	3	5	5	0	40	55	45	40	30	1	0	2	2	2	1	2
Birth rank: 1= The first child, 2=The second child and more	4	West	36	39	Associate Degree and BS	Associate Degree and BS	govermn	prive	yes	5000000	14		boy	CC	38	3500	7			35	50	55	50	50	50	3	0	2	2	2	2	2
Caregivers: 1=mother, 2=farther, 3=grandparents, 4=others	5	West	35	44	Ms and above	Ms and above	govermn	prive	yes	7500000	3	1	boy	CC	38	3350	0	0	0	0	40	50	45	50	55	1	0	2	2	2	2	2
Age group: 0=3 to 17, 1=18 to 30	6	West	36	39	Associate Degree and BS	Associate Degree and BS	Housewife	prive	no	3000000	3	2	girl	CC	37	3000	0	0	0	0	50	50	45	35	45	3	0	2	2	2	1	2
New Gestational age: 1<37 Week, 2≥37 Week	7	West	34	38	Ms and above	Associate Degree and BS	govermn	prive	yes	4000000	7	1	boy	CC	39	3350	0	0	0	10	35	35	35	55	35	1	0	2	2	2	2	2
New mother educate: 1=diploma and below, 2=academic	8	East	30	36	Associate Degree and BS	Associate Degree and BS	govermn	prive	yes	3000000	9	2	boy	CC	36	3500	5	5	5	60	55	55	60	55	60	3	0	1	2	2	2	2
New father educate: 1=diploma and below, 2=academic	9	East	28	37	Diploma	diploma	prive	prive	yes	5000000	11	1	boy	CC	38	3060	0	0	0	30	55	50	30	45	50	1	0	2	1	1	2	2
New mother job: 1=Employed, 2=Housewife	10	East	36	37	Ms and above	Ms and above	Housewife	govern	yes	8000000	13	1	girl	CC	33	3000	40	15	10	30	45	35	35	45	50	3	0	1	2	2	1	2
New father job: 1=Employed, 2=Unemployed	11	East	32	35	Ms and above	Ms and above	govermn	prive	yes	3000000	7		girl	CC	35	2750	3	0	30		55	50	50	55	30	1	0	1	2	2	2	2
	12	East	35	38	Associate Degree and BS	Associate Degree and BS	govermn	prive	yes	4000000	11	1	girl	CC	37	3140	0	0	0	0	60	25	35	35	25	3	0	2	2	2	2	2
	13	West	30	29	Associate Degree and BS	Associate Degree and BS	Housewife	others	no	2000000	10	1	girl	CC	37	2700	15	0	20	0	30	25	55	45	60	1	0	2	2	2	1	2
	14	West	32	36	Associate Degree and BS	Associate Degree and BS	Housewife	unemploy	no	600000	13	1	girl	CC	38	3350	10	2	2	10	30	35	45	40	40	1	0	2	2	2	1	1
	15	East	31	36	Associate Degree and BS	Ms and above	prive	prive	yes	4000000	6	1	girl	CC	37	3300	3	0	0	50	45	40	50	45	55	1	0	2	2	2	2	2
	16	West	36	33	Associate Degree and BS	Associate Degree and BS	others	prive	yes	4000000	15	1	boy	CC	37	3160					50	55	50	45	50	1	0	2	2	2	2	2
	17	East	29	34	Associate Degree and BS	Ms and above	prive	govern	no	5000000	9	2	boy	vaginal	40	3580	20	10	10	15	60	60	55	50	45	1	0	2	2	2	2	2
	18	East	40	45	Ms and above	Ms and above	Housewife	govern	yes	2500000	8	2	boy	CC	36	3700	25	10	10	20	60	60	60	50	55	3	0	1	2	2	1	2
	19	West	33	37	Associate Degree and BS	Associate Degree and BS	Housewife	prive	no	2300000	8	1	girl	CC	39	3000	3	4	0	10	40	45	50	50	40	2	0	2	2	2	1	2
	20	East	31	32	Diploma	diploma	Housewife	govern	no	1200000	14	1	girl	CC	37	3000	7	15	30	30	55	60	55	60	60	1	0	2	1	1	1	2
	21	West	35	41	Associate Degree and BS	Associate Degree and BS	Housewife	others	no	3000000	11	1	girl	CC	37	3800	5	0	0	0	50	50	55	60	55	1	0	2	2	2	1	2
	22	West	34	37	Ms and above	Ms and above	govermn	prive	yes	5000000	15	1	girl	CC	37	2200	10	15	15	30	35	45	40	55	40	1	0	2	2	2	2	2
	23	East	34	39	Diploma	diploma	Housewife	prive	yes	3000000	6	1	boy	CC	38	3150	0	0	0	10	55	55	45	55	50	1	0	2	1	1	1	2
	24	West	29	39	Associate Degree and BS	Associate Degree and BS	Housewife	prive	no	3000000	11	1	boy	CC	38	3900	8				45	55	40	45	35	3	0	2	2	2	1	2
	25	West	39	30	Associate Degree and BS	Associate Degree and BS					7		boy	CC	37	3500	25	5	10	20	60	45	40	45	40	1	0	2	2	2	2	2
	26	West	36	36	Associate Degree and BS	Ms and above	prive	govern	yes	3000000	8	2	boy	CC	36	3200	8	15	15	15	55	45	40	50	45	1	0	1	2	2	2	2
	27	East	36	36	Ms and above	Associate Degree and BS	govermn	prive	no	3000000	13	1	boy	CC	39	3700	5	0	0	0	30	35	45	50	40	2	0	2	2	2	2	2
	28	West	28	35	Associate Degree and BS	Associate Degree and BS	Housewife	prive	no	2600000	9	1	boy	CC	38	3700	3	0	0	20	60	60	60	60	60	4	0	2	2	2	1	2
	29	West	36	36	Associate Degree and BS	Ms and above	Housewife	prive	yes	3400000	8	1	boy	CC	36	3100	20	10	60	60	50	55	45	55	45	1	0	1	2	2	1	2
	30	East	25	28	Diploma	diploma	Housewife	prive	yes	1700000	11	2	boy	CC	32	2800	14	0	0	0	60	60	60	60	45	3	0	1	1	1	1	2
	31	East	30	36	Associate Degree and BS	Associate Degree and BS	prive	prive	yes	3000000	17	1	boy	CC	34	3300	2	30	5	10	35	55	60	50	45	3	0	1	2	2	2	2
	32	East	33	37	Associate Degree and BS	Associate Degree and BS	Housewife	prive	no	3000000	7	1	boy	vaginal	37	3000	16	15	30	30	50	35	35	40	55	1	0	2	2	2	1	2
	33	West	31	30	Associate Degree and BS	Associate Degree and BS	Housewife	others	no	2000000	14	1	girl	CC	38	3400	7	0	0	30	55	60	55	40	50	1	0	2	2	2	1	2
	34	West	28	32	Associate Degree and BS	Associate Degree and BS	Housewife	prive	yes	3000000	5	1	boy	CC	39	3500	3	0	0	10	40	55	45	55	50	1	0	2	2	2	1	2
	35	West	31	30	Ms and above	Associate Degree and BS	govermn	others	no	3000000	12	1	boy	CC	36	3000	13	15	10	10	30	40	40	55	40	1	0	1	2	2	2	2
	36	West	32	40	Diploma	diploma	Housewife	others	no		6	1	girl	CC	38	2850	2	0	0	25	50	55	60	60	60	1	0	2	1	1	1	2
	37	East	28	29	Ms and above	Associate Degree and BS	prive	prive	yes	3000000	8	1	girl	CC	41	3950	3	5	30	20	40	45	60	40	25	1	0	2	2	2	2	2
	38	West	24	26	Associate Degree and BS	diploma	Housewife	prive	yes	3500000	10	1	boy	vaginal	37	3000	1	5	5	60	60	60	60	60	60	4	0	2	2	1	1	2
	39	East	33	32	Ms and above	Associate Degree and BS	Housewife	govern	yes	2000000	13	1	girl	CC	36	3075	19		5	30	45	45	50	45	45	1	0	1	2	2	1	2
	40	East	28	33	Associate Degree and BS	Associate Degree and BS	Housewife	prive	no	3000000	8	1	boy	CC	39	3650	14	30	30	50	50	55	50	60	55	1	0	2	2	2	1	2
	41	West	29	32	Associate Degree and BS	Associate Degree and BS	Housewife	prive	no	3000000	16		boy	CC	32	2900				20	55	55	45	60	60	1	0	1	2	2	1	2
	42	West	32	31	Ms and above	Ms and above	prive	srude	no	3000000	13	1	girl	CC	37	3050	3	5	5	10	40	55	55	60	50	4	0	2	2	2	2	2
	43	East	33	40	Associate Degree and BS	Associate Degree and BS	govermn	unemploy	no	1500000	14	1	girl	CC	37	2600	3	0	0	30	40	55	60	60	35	1	0	2	2	2	2	1
	44	East	33	36	Associate Degree and BS	diploma	Housewife	prive	yes		12	1	girl	CC	36	3250	5	0	0	0	60	60	60	60	60	4	0	1	2	1	1	2
	45	West	24	30	Diploma	undef diploma	Housewife	others	no	1000000	10	1	girl	vaginal	37	3000	10	0	15	5	30	25	60	35	35	1	0	2	1	1	1	2
	46	East	40	49	Associate Degree and BS	Associate Degree and BS	Housewife	prive	yes	3000000	9	1	girl	CC	39	3100	4	0	5	60	35	55	60	60	55	1	0	2	2	2	1	2
	47	West	35	38	Associate Degree and BS	Associate Degree and BS	Housewife	govern	no	3000000	15	1	girl	CC	38	3000	14	5	20	60	50	60	45	60	40	2	0	2	2	2	1	2
	48	East	31	38	Associate Degree and BS	Associate Degree and BS	prive	govern	yes		6	1	girl	CC	39	3700	10	5	20	30	60	60	60	60	60	4	0	2	2	2	2	2
	49	West	33	34	Associate Degree and BS	Associate Degree and BS	Housewife	govern	no	2800000	9	1	girl	CC	37	3000	8	5	10	40	55	55	60	60	60	1	0	2	2	2	1	2
	50	West	32	32	Ms and above	Ms and above	govermn	govern	no	1600000	16	1	girl	CC	37	3200	9	20	30	40	60	55	50	45	45	4	0	2	2	2	2	2
	51	East	28	30	Ms and above	Ms and above	Housewife	prive	yes	5000000	15	1	girl	CC	36	3400	6	5	30	60	60	60	50	45	50	3	0	1	2	2	1	2
	52	West	29	32	Associate Degree and BS	Associate Degree and BS	Housewife	unemploy	no		8	1	girl	CC	37	2800	0	0	0	0	40	45	45	35	20	2	0	2	2	2	1	1
	53	West	35	43	Ms and above	Ms and above	Housewife	prive	yes	3000000	7	2	girl	CC	38	2800	3	15	15	30	50	55	60	55	55	1	0	2	2	2	1	2
	54	East	40	42	Associate Degree and BS	Associate Degree and BS	Housewife	prive	yes	1700000	7	2	boy	CC	39	3730	4	5	5	60	50	35	50	40	55	2	0	2	2	2	1	2
	55	East	34	35	Ms and above	Associate Degree and BS	prive	prive	yes	6000000	8	2	boy	CC	34	2600	7	10	5	5	60	55	60	55	50	1	0	1	2	2	2	2
	56	East	37	35	Associate Degree and BS	Associate Degree and BS	govermn	govern	yes	4000000	15	1	girl	CC	37	3250	30	20	15	50	50	55	55	60	35	2	0	2	2	2	2	2
	57	East	32	33	Ms and above	Ms and above	Housewife	govern	yes	2000000	6	1	boy	vaginal	38	3500	17	15	20	40	60	60	60	55	60	1	0	2	2	2	1	2
	58	East	32	33	Associate Degree and BS	Associate Degree and BS	Housewife	govern	yes	3000000	10	1	girl	vaginal	41	3500	23	30	5	20	50	35	45	50	55	1	0	2	2	2	1	2
	59	West	27	33	Diploma	undef diploma	Housewife	others	no	4000000	10	1	girl	vaginal	33	2500	5	0	0	30	45	45	60	50	50	1	0	1	1	1	1	2
	60	West	38	45	Associate Degree and BS	diploma	prive	prive			6	2	boy	CC	39	3150	15	5	20	20	40	35	50	50	45	1	0	2	2	1	2	2
	61	West	30	33	Associate Degree and BS	Associate Degree and BS	govermn	others	no	1700000	4	2	girl	CC	36	2900	0	10	0	10	40	50	55	55	60	1	0	1	2	2	2	2
	62	East	32	33	Associate Degree and BS	Associate Degree and BS	Housewife	govern	yes	1800000	4	1	girl	CC	37	2500	12	0	0	50	45	55	60	50	45	1	0	2	2	2	1	2
	63	West	33	44	Ms and above	Ms and above	Housewife	govern	yes	2000000	6	2	girl	CC	38	3185	20	10	30	40	55	55	50	50	50	1	0	2	2	2	1	2
	64	West	25	33	Diploma	diploma	Housewife	others	no	2500000	12	1	girl	vaginal	38	3100	0	0	0	0	60	60	60	40	35	1	0	2	1	1	1	2
	65	West	38	45	Associate Degree and BS	Associate Degree and BS	Housewife	prive	yes	5000000	7	2	boy	CC	39	3400	2	0	0	60	50	60	60	50	30	1	0	2	2	2	1	2
	66	West	24	32	Associate Degree and BS	diploma	Housewife	prive	yes		8	1	boy	CC	38	3870	5	25	0	60	50	55	55	55	45	3	0	2	2	1	1	2
	67	West	27	34	Associate Degree and BS	Associate Degree and BS	Housewife	others	no	3000000	13	1	girl	CC	35	2450	9	0	20	20	60	50	50	50	45	4	0	1	2	2	1	2
	68	West	26	30	Associate Degree and BS	Associate Degree and BS	Housewife	others	no	2000000	10	1	boy	CC	35	2760	4		5	30	60	60	55	60	60	1	0	1	2	2	1	2
	69	West	41	48	Associate Degree and BS	Associate Degree and BS	prive	prive	yes	5000000	10	1	boy	CC	38	3300	15	20	30	30	55	55	60	55	40	4	0	2	2	2	2	2
	70	West	39	35	Diploma	diploma	prive	govern	yes	5000000	13	1	boy	CC	38	3600	0	10	15	0	45	60	60	50	55	3	0	2	1	1	2	2
	71	East	31	31	Associate Degree and BS	Associate Degree and BS	Housewife	govern	no	2000000	17	1	boy	CC	39	3400	7	15	30	20	40	45	60	60	60	1	0	2	2	2	1	2
	72	East	38	35	Associate Degree and BS	Associate Degree and BS	Housewife	prive	no	2500000	6	2	boy	CC	39	3400	1	5	0	10	60	60	50	60	50	1	0	2	2	2	1	2
	73	East	28	39	Ms and above	diploma	Housewife	govern	yes	4000000	12	1	girl	CC	38	3300	3	5	5	5	45	45	50	40	45	1	0	2	2	1	1	2
	74	East	37	44	Associate Degree and BS	Associate Degree and BS	Housewife	prive	no	3000000	3	2	girl	CC	38	3550	0	0	0	10	50	55	50	50	55	3	0	2	2	2	1	2
	75	East	25	32	Diploma	diploma	Housewife	others	yes	2500000	4	1	girl	CC	35	2850	0	0	0	0	40	40	55	55	60	1	0	1	1	1	1	2
	76	West	39	34	under diploma	diploma	studen	unemploy	no	500000	17	3	girl	CC	36	3100	10	25	20	5	45	55	45	55	40	1	0	1	1	1	2	1
	77	East	28	35	Associate Degree and BS	Associate Degree and BS	Housewife	others	yes	2700000	5	1	girl	CC	36	3150	15	0	0	0	60	60	60	60	60	1	0	1	2	2	1	2
	78	East	29	34	Ms and above	diploma	prive	prive	yes	6000000	10	1	boy	CC	40	3000	3	30	5	60	30	45	45	55	35	1	0	2	2	1	2	2
	79	East	29	34	Ms and above	diploma	Housewife	prive	no	7000000	15	1	boy	CC	40	4000	15	30	5	60	60	50	55	60	60	3	0	2	2	1	1	2
	80	East	34	40	Associate Degree and BS	Ms and above	Housewife	prive	yes	2900000	15	1	boy	CC	36	3000	5	5	10	30	40	35	35	50	45	3	0	1	2	2	1	2
	81	East	28	30	Associate Degree and BS	diploma	govermn	unemploy	yes	2800000	6	1	girl	CC	37	3500	25	15	20	30	60	60	60	60	60	4	0	2	2	1	2	1
	82	East	28	38	Ms and above	Associate Degree and BS	prive	govern	yes	3000000	4	1	girl	vaginal	38	3500	18	5	15	20	45	50	50	45	30	1	0	2	2	2	2	2
	83	East	24	27	Diploma	undef diploma	Housewife	prive	no	2000000	8	1	girl	vaginal	29	2450	2	0	0	0	30	25	50	50	45	3	0	1	1	1	1	2
	84	East	34	40	Associate Degree and BS	Associate Degree and BS	prive	govern	no	6000000	9	2	girl	vaginal	40	3000	10	15	0	40	50	45	55	60	45	3	0	2	2	2	2	2
	85	East	33	35	Ms and above	Associate Degree and BS	Housewife	prive	no	3500000	3	2	girl	CC	39	2750	3	0	0	10	40	50	55	50	55	1	0	2	2	2	1	2
	86	West	28	35	Diploma	diploma	Housewife	prive	no	1500000	4	1	girl	vaginal	36	2900	0	0	0	15	25	55	35	35	30	1	0	1	1	1	1	2
	87	West	25	31	Diploma	Associate Degree and BS	Housewife	others	no	1500000	14	1	boy	CC	35	2500	12	0	0	30	60	60	60	60	60	1	0	1	1	2	1	2
	88	West	27	34	Associate Degree and BS	Ms and above	govermn	govern	yes	5000000	13	1	girl	CC	38	2800	20	10	20	10	60	55	45	60	60	1	0	2	2	2	2	2
	89	West	24	25	Diploma	diploma	Housewife	others	no	1800000	6	1	girl	CC	37	2800	0	0	0	15	50	60	55	30	35	1	0	2	1	1	1	2
	90	West	35	40	Ms and above	Associate Degree and BS	Housewife	prive	yes	3000000	10	1	boy	CC	38	3500	3	15	20	20	55	55	60	40	50	1	0	2	2	2	1	2
	91	East	28	32	Ms and above	Ms and above	prive	govern	yes	3700000	20	2	boy	CC	38	3300	11	10	10	10	30	40	45	60	45	1	1	2	2	2	2	2
	91	West	28	36	Associate Degree and BS	Associate Degree and BS	govermn	govern	no	4000000	10	2	boy	CC	38	2870	3	0	5	30	55	60	60	60	50	1	0	2	2	2	2	2
	92	West	37	42	Associate Degree and BS	Associate Degree and BS	prive	govern	no	3000000	12	3	boy	CC	38	3200	10	10	30	90	55	50	45	60	50	1	0	2	2	2	2	2
	93	West	30	30	Associate Degree and BS	diploma	Housewife	prive	no	2500000	4	1	girl	CC	37	2950	0	0	0	10	60	55	55	60	60	1	0	2	2	1	1	2
	94	East	32	38	Associate Degree and BS	diploma	Housewife	prive	yes	3000000	12	1	boy	CC	38	3500	10	0	6	50	60	60	55	60	60	1	0	2	2	1	1	2
	95	East	29	30	Associate Degree and BS	diploma	Housewife	prive		3000000	7	1	boy	CC	38	2950	4	5	10	5	45	25	30	55	50	4	0	2	2	1	1	2
	96	West	30	32	Associate Degree and BS	Associate Degree and BS	prive	govern	yes	3000000	15	1	boy	CC	38	3500	5	10	20	0	60	60	40	35	60	1	0	2	2	2	2	2
	97	East	30	31	Associate Degree and BS	Ms and above	Housewife	prive	no	3000000	7	1	boy	CC	38	3170	12	5	10	30	60	60	60	60	60	1	0	2	2	2	1	2
	98	West	40	45	Ms and above	Ms and above	govermn	prive	yes	8000000	5	1	boy	CC	38	3050	5	30	0	20	45	50	60	60	45	4	0	2	2	2	2	2
	99	West	28	28	Diploma	diploma	Housewife	prive	no	1500000	5	1	boy	vaginal	39	3300	5	5	15	20	30	50	50	50	45	1	0	2	1	1	1	2
	100	East	25	27	Associate Degree and BS	Associate Degree and BS	Housewife	prive	no	2000000	5	1	girl	vaginal	39	3200	0	0	0	10	50	55	55	50	50	3	0	2	2	2	1	2
	101	West	30	41	Associate Degree and BS	Associate Degree and BS	prive	govern	yes	2500000	4	1	girl	CC	37	2850	7	5	0	30	55	55	40	60	45	1	0	2	2	2	2	2
	102	West	28	35	Diploma	diploma	Housewife	prive	yes	2500000	7	1	boy	CC	39	3100	5	0	10	30	60	60	50	60	60	4	0	2	1	1	1	2
	103	East	37	36	Ms and above	Ms and above	govermn	prive	yes	7000000	9	2	boy	vaginal	40	3650	16	4	15	15	50	50	50	50	35	1	0	2	2	2	2	2
	104	East	30	34	Associate Degree and BS	Associate Degree and BS	Housewife	prive	yes	1500000	4	1	boy	CC	39	3840	4	10	15	0	35	55	50	40	55	3	0	2	2	2	1	2
	105	West	27	34	Associate Degree and BS	Associate Degree and BS	Housewife	unemploy	no	500000	8	1	boy	CC	36	2500	5	0	20	10	45	45	35	60	60	3	0	1	2	2	1	1
	106	East	35	40	Associate Degree and BS	Associate Degree and BS	Housewife	govern	no	4000000	14	1	boy	vaginal	38	3000	30	20	15	30	60	35	60	60	60	1	0	2	2	2	1	2
	107	West	34	37	Associate Degree and BS	Associate Degree and BS	others	others	yes	5000000	12	1	boy	CC	35	2450	10	15	10	10	40	45	40	60	50	3	0	1	2	2	2	2
	108	East	25	30	Associate Degree and BS	Associate Degree and BS	Housewife	govern	no	1500000	10	1	boy	CC	37	3450	4	0	0	40	60	60	60	60	60	1	0	2	2	2	1	2
	109	East	38	46	Ms and above	Ms and above	Housewife	prive	yes	6000000	13	2	boy	CC	38	2900	25	10	0	15	60	55	45	55	40	1	0	2	2	2	1	2
	110	West	37	40	Ms and above	Associate Degree and BS	govermn	srude	no	3000000	11	2	boy	CC	39	3680	10	5	20	20	50	55	60	50	25	1	0	2	2	2	2	2
	111	East	28	32	Associate Degree and BS	Associate Degree and BS	Housewife	prive	no	2400000	11	2	boy	CC	38	3400	0	0	0	10	45	55	40	55	50	3	0	2	2	2	1	2
	112	West	31	40	Associate Degree and BS	Associate Degree and BS	Housewife	govern	no	2500000	6	1	girl	CC	37	3000	5	10	5	50	55	55	60	45	50	1	0	2	2	2	1	2
	113	West	40	45	Associate Degree and BS	Associate Degree and BS	govermn	govern	yes	1600000	14	2	girl	CC	36	3400	3	15	20	14	45	55	55	50	55	1	0	1	2	2	2	2
	114	West	35	39	Associate Degree and BS	Associate Degree and BS	Housewife	prive	no	4000000	17	1	girl	CC	38	2580	7	5	5	5	30	55	45	60	45	1	0	2	2	2	1	2
	115	West	26	27	Associate Degree and BS	Ms and above	govermn	prive	no	1000000	4	1	boy	CC	39	3200	1	3	60	50	45	50	40	45	60	1	0	2	2	2	2	2
	116	West	29	34	Associate Degree and BS	Associate Degree and BS	Housewife	srude	no	3000000	17	1	girl	vaginal	39	3300	2	0	10	30	45	55	45	55	55	3	0	2	2	2	1	2
	117	East	38	41	Ms and above	Ms and above	prive	govern	no	4000000	10	1	girl	CC	37	3000	5	20	10	10	40	55	55	35	35	3	0	2	2	2	2	2
	118	West	42	48	Diploma	diploma	Housewife	prive	yes	4000000	11	2	girl	CC	38	3050	20	15	10	5	60	60	60	60	40	1	0	2	1	1	1	2
	119	West	33	35	Ms and above	Ms and above	prive	prive	yes	7000000	8	1	boy	CC	38	3450	5	17	0	30	55	50	55	55	55	1	0	2	2	2	2	2
	120	East	32	32	Ms and above	Ms and above	govermn	others	yes	2300000	9	1	boy	CC	40	3700	4	3	5	60	45	50	50	40	50	1	0	2	2	2	2	2
	121	East	29	26	Associate Degree and BS	Associate Degree and BS	Housewife	srude	no	1800000	13	1	boy	CC	38	3450	10	20	10	50	50	45	40	60	60	1	0	2	2	2	1	2
	122	West	33	31	Associate Degree and BS	Associate Degree and BS	Housewife	prive	no	2500000	6	1	boy	CC	33	2850	0	0	0	0	55	60	50	60	50	1	0	1	2	2	1	2
	123	East	40	45	Ms and above	Ms and above	Housewife	govern	yes	2600000	8	3	boy	CC	34	2300	5	10	5	20	45	35	50	50	50	4	0	1	2	2	1	2
	123	East	29	34	Associate Degree and BS	Associate Degree and BS	Housewife	unemploy	no		16	1	boy	CC	36	2800	5	5	0	20	55	60	55	60	50	3	0	1	2	2	1	1
	125	East	29	32	Diploma	diploma	Housewife	prive	yes	2000000	16	1	boy	CC	36	3400	1	0	0	30	30	45	55	55	50	3	0	1	1	1	1	2
	126	West	30	35	Associate Degree and BS	Associate Degree and BS	govermn	unemploy	no	2000000	4	1	boy	CC	38	3350	0	0	0	20	60	60	50	50	55	1	0	2	2	2	2	1
	127	East	30	33	Associate Degree and BS	diploma	Housewife	unemploy	no		5	1	boy	CC	36	3050	0	0	0	0	50	45	50	35	20	1	0	1	2	1	1	1
	128	East	26	33	Ms and above	Ms and above	govermn	govern			16	1	boy	CC	37	4300	10	15	60	50	50	55	60	55	45	1	0	2	2	2	2	2
	129	East	28	28	Associate Degree and BS	Ms and above	Housewife	prive	yes		10	2	boy	CC	39	3400	5	15	20	25	45	55	50	55	60	1	0	2	2	2	1	2
	130	East	29	33	Associate Degree and BS	undef diploma	Housewife	prive	yes	1000000	15	1	boy	CC	39	4150	4	0	0	0	40	45	30	40	45	4	0	2	2	1	1	2
	131	East	29	32	Ms and above	Associate Degree and BS	govermn	prive	yes	2600000	5	1	boy	vaginal	34	3200	16	5	10	15	60	50	60	55	55	3	0	1	2	2	2	2
	132	East	34	33	Ms and above	Associate Degree and BS	Housewife	prive	yes	2000000	10	2	boy	CC	33	2700	8	15	15	15	60	45	50	55	45	1	0	1	2	2	1	2
	133	East	23	25	Diploma	diploma	Housewife	others	no	1500000	7	1	boy	vaginal	39	2650	5	0	0	0	45	55	55	60	55	1	0	2	1	1	1	2
	134	East	31	35	Ms and above	Ms and above	studen	prive	no	3000000	15	1	boy	CC	31	2200	10	0	15	10	60	60	60	60	60	4	0	1	2	2	2	2
	135	East	36	37	Ms and above	Ms and above	prive	govern	no		10	2	boy	CC	38	3800	15	30	20	20	50	45	50	60	55	3	0	2	2	2	2	2
	136	West	23	25	Diploma	diploma	Housewife	unemploy	no		17	1	boy	CC	36	2700	8	5	5	10	35	60	50	40	35	1	0	1	1	1	1	1
	137	East	31	36	Associate Degree and BS	diploma	Housewife	prive	yes	4000000	3	2	boy	CC	37	2750	3	0	0	20	45	55	55	50	50	2	0	2	2	1	1	2
	138	East	30	33	Associate Degree and BS	diploma	Housewife	prive	no	3000000	5	2	boy	CC	37	3000	4	0	0	40	50	55	50	45	55	1	0	2	2	1	1	2
	139	East	34	38	under diploma	undef diploma	Housewife	prive	no	2500000	15	2	girl	CC	36	3000	10	5	5	5	60	55	45	60	55	1	0	1	1	1	1	2
	140	East	33	26	Associate Degree and BS	Associate Degree and BS	Housewife	prive	no	1500000	9	2	girl	CC	39	3200	14	10	15	20	60	60	60	60	60	4	0	2	2	2	1	2
	141	West	35	41	Associate Degree and BS	diploma	Housewife	prive	no	1400000	3	2	girl	CC	38	2800	0	0	0	0	60	60	60	60	50	3	0	2	2	1	1	2
	142	West	30	28	Associate Degree and BS	Associate Degree and BS	govermn	prive	yes	3500000	17	2	girl	CC	39	3100	10	5	10	30	60	60	60	60	50	1	0	2	2	2	2	2
	143	West	26	31	Associate Degree and BS	Ms and above	govermn	prive	yes	3800000	12	1	boy	vaginal	39	3300	15	10	15	30	40	25	60	45	35	3	0	2	2	2	2	2
	144	West	30	33	Ms and above	Ms and above	Housewife	govern	yes	3000000	10	1	boy	vaginal	40	3450	12	10	5	50	50	60	60	60	60	1	0	2	2	2	1	2
	145	East	30	34	Diploma	Associate Degree and BS	prive	prive	yes	2500000	14	1	boy	CC	36	3000	10	0	0	15	60	55	50	55	55	1	0	1	1	2	2	2
	146	East	33	34	Associate Degree and BS	diploma	prive	govern	no	2500000	12	1	boy	CC	39	3500	5	0	10	5	45	55	40	60	50	1	0	2	2	1	2	2
	147	West	31	34	Associate Degree and BS	Associate Degree and BS	Housewife	unemploy	no	300000	13	1	girl	CC	39	2800	5	0	0	30	55	50	60	60	55	1	0	2	2	2	1	1
	148	East	38	39	Associate Degree and BS	Associate Degree and BS	Housewife	prive	no	3400000	8	1	girl	CC	39	3380	6	30	40	10	50	55	50	45	45	3	0	2	2	2	1	2
	149	East	38	39	Associate Degree and BS	Associate Degree and BS	Housewife	govern	no	2000000	9	1	girl	CC	38	3340	37	5	5	10	55	55	60	50	50	1	0	2	2	2	1	2
	150	East	25	29	Ms and above	Associate Degree and BS	govermn	govern	no	1000000	14	1	boy	CC	39	3710	5	15	10	20	55	60	60	60	50	1	0	2	2	2	2	2
	151	West	24	30	Associate Degree and BS	Associate Degree and BS	Housewife	prive	yes	2300000	6	1	girl	CC	37	3100	5	5	15	10	55	60	55	60	60	1	0	2	2	2	1	2
	152	East	34	38	Diploma	diploma	Housewife	prive	no	1500000	12	1	girl	CC	38	3180	5	10	30	30	45	50	45	55	40	3	0	2	1	1	1	2
	153	West	25	27	Diploma	diploma	Housewife	others	no	1700000	12	1	girl	vaginal	37	3050	0	0	0	0	40	35	55	35	25	1	0	2	1	1	1	2
	154	West	39	39	Ms and above	diploma	Housewife	prive	no	2000000	14	2	girl	CC	30	2800				30	35	50	50	35	45	3	0	1	2	1	1	2
	155	West	38	44	Associate Degree and BS	Associate Degree and BS	Housewife	prive	yes	5000000	3	1	girl	CC	39	3600	0	0	0	0	45	50	55	60	60	1	0	2	2	2	1	2
	156	West	28	41	Diploma	undef diploma	Housewife	govern	yes		11	2	girl	CC	39	2900	3	10	10	0	40	50	50	55	60	1	0	2	1	1	1	2
	157	East	32	36	Associate Degree and BS	Ms and above	Housewife	govern	no	2300000	9	1	girl	CC	35	3450	5	5	10	30	50	55	40	50	50	1	0	1	2	2	1	2
	158	West	34	39	Associate Degree and BS	Associate Degree and BS	Housewife	others	no	3000000	16	1	girl	CC	37	2800	5	0	0	20	50	55	60	40	35	1	0	2	2	2	1	2
	159	West	26	30	Diploma	diploma	Housewife	prive	no	2000000	16	1	girl	CC	39	3000	10	5	10	15	55	55	60	60	60	4	0	2	1	1	1	2
	160	East	34	37	Diploma	diploma	Housewife	govern	no	4500000	4	1	boy	CC	40	3370	0	15	15	10	35	50	45	50	50	1	0	2	1	1	1	2
	161	West	34	37	Ms and above	Ms and above	govermn	prive	yes	5000000	15	1	girl	CC	37	2550	10	15	15	30	55	60	60	60	55	4	0	2	2	2	2	2
	162	East	30	33	Ms and above	Ms and above	govermn	prive	no	2000000	11	1	boy	CC	36	3000	10	0	0	10	55	50	55	40	45	1	0	1	2	2	2	2
	163	East	32	35	Diploma	Associate Degree and BS	prive	prive	yes	1300000	11	1	boy	CC	37	3400	0	0	0	20	35	40	30	40	50	1	0	2	1	2	2	2
	164	East	24	27	Associate Degree and BS	Associate Degree and BS	Housewife	govern	yes	3200000	4	1	girl	CC	40	3350	7	25	60	60	45	55	50	60	55	4	0	2	2	2	1	2
	165	East	25	29	Associate Degree and BS	Associate Degree and BS	Housewife	prive	yes	4000000	9	1	boy	CC	34	3350	20	30	10	30	55	55	60	60	55	1	0	1	2	2	1	2
	166	East	34	36	Associate Degree and BS	diploma	prive	prive	yes	3000000	21	1	girl	CC	32	2500	12	5	10	20	45	45	40	55	45	2	1	1	2	1	2	2
	167	East	32	34	Associate Degree and BS	Ms and above	Housewife	prive	yes	3000000	30	1	boy	CC	34	2100	0	5	10	5	35	55	60	45	50	1	1	1	2	2	1	2
	168	West	36	37	Associate Degree and BS	Associate Degree and BS	Housewife	prive	yes	3400000	21	1	boy	vaginal	31	2700	25	20	30	15	60	60	45	55	60	4	1	1	2	2	1	2
	169	West	31	35	Associate Degree and BS	Associate Degree and BS	Housewife	others	yes	4000000	19	1	girl	CC	38	3800	5	10	20	10	55	55	45	55	50	3	1	2	2	2	1	2
	170	West	34	36	Associate Degree and BS	Associate Degree and BS	others	others	yes	4000000	29	1	boy	CC	39	4100	9	15	50	60	50	45	25	50	35	3	1	2	2	2	2	2
	171	West	40	36	Associate Degree and BS	diploma	prive	prive	yes	3000000	19	2	boy	CC	33	2700	4	0	0	0	55	55	40	55	60	4	1	1	2	1	2	2
	172	East	35	38	Ms and above	Ms and above	studen	prive	yes	4500000	18	2	girl	CC	39	3120	20	30	10	30	50	55	60	40	55	4	1	2	2	2	2	2
	173	East	37	39	Ms and above	Associate Degree and BS	Housewife	govern	no	4000000	18	1	boy	CC	38	3150	10	20	30	40	50	60	60	50	45	1	1	2	2	2	1	2
	174	East	33	49	Associate Degree and BS	Ms and above	Housewife	govern	yes		26	1	boy	CC	38	3200	20	20	15	15	60	60	60	50	50	4	1	2	2	2	1	2
	175	West	34	34	Associate Degree and BS	Associate Degree and BS	Housewife	prive	yes	3300000	18	2	girl	CC	34	3150	30	15	10	30	40	50	35	55	55	3	1	1	2	2	1	2
	176	West	24	27	Diploma	diploma	Housewife	govern	no	1500000	29	1	boy	CC	38	3400	5	30	20	20	30	35	25	25	35	3	1	2	1	1	1	2
	177	West	22	25	Diploma	diploma	Housewife	others	no	2300000	23		boy	CC	37	2900	10	5	18	20	35	55	55	50	50	3	1	2	1	1	1	2
	178	East	31	31	Associate Degree and BS	Associate Degree and BS	prive	govern	yes	16000000	19	1	girl	vaginal	37	3170	10	5	10	20	60	60	55	45	60	1	1	2	2	2	2	2
	179	West	36	39	Associate Degree and BS	Associate Degree and BS	Housewife	others	no	3200000	18	1	girl	CC	35	2650	5	0	0	10	50	55	45	60	55	1	1	1	2	2	1	2
	180	East	36	42	Associate Degree and BS	Associate Degree and BS	Housewife	prive	yes	3000000	25	2	girl	CC	34	3100	20	10	10	20	50	50	40	50	35	1	1	1	2	2	1	2
	181	West	32	33	Associate Degree and BS	Associate Degree and BS	prive	prive	no	1700000	23	1	girl	CC	31	2740	10	20	30	40	60	60	60	60	55	1	1	1	2	2	2	2
	182	East	36	42	Associate Degree and BS	Associate Degree and BS	Housewife	prive	yes	2500000	25	1	girl	CC	35	3340	20	10	10	20	30	50	30	55	45	1	1	1	2	2	1	2
	183	West	40	36	Associate Degree and BS	diploma	prive	prive	yes	3000000	19	2	girl	CC	33	1950	15	20	10	0	40	55	50	55	30	1	1	1	2	1	2	2
	184	West	33	32	Diploma	undef diploma	Housewife	govern	no	2000000	27		girl	CC	36	3000	5	10	15	30	60	45	40	55	35	1	1	1	1	1	1	2
	185	East	27	30	Associate Degree and BS	Associate Degree and BS	Housewife	govern	yes	3000000	29	1	girl	CC	37	3000	15	10	20	40	50	60	60	40	60	1	1	2	2	2	1	2
	186	East	35	37	Ms and above	Ms and above	govermn	govern	yes	5000000	18	1	girl	CC	38	3450	5	0	0	0	30	60	55	55	60	4	1	2	2	2	2	2
	186	West	35	45	Associate Degree and BS	Ms and above	Housewife	govern	no	3500000	26	2	boy	CC	37	2900	30	10	10	20	30	45	60	35	45	3	1	2	2	2	1	2
	188	East	30	35	Associate Degree and BS	Associate Degree and BS	Housewife	prive	yes	2000000	21	1	girl	CC	38	3150	12	5	10	10	55	45	55	55	50	3	1	2	2	2	1	2
	189	East	29	36	Ms and above	Associate Degree and BS	Housewife	prive	yes	3000000	23	1	girl	CC	37	3100	10	15	30	40	60	60	40	60	60	4	1	2	2	2	1	2
	190	West	21	29	under diploma	undef diploma	prive	govern		2000000	24	2	boy	CC	36	3500	20	5	3	5	60	55	35	55	45	1	1	1	1	1	2	2
	192	West	35	37	Associate Degree and BS	diploma	Housewife	prive	yes	3000000	18	2	boy	CC	30	2720	30	45	30	20	45	60	60	55	55	4	1	1	2	1	1	2
	193	East	33	35	Ms and above	Associate Degree and BS	Housewife	prive	no	3500000	27	1	boy	CC	38	3000	25	15	10	30	45	60	60	60	55	4	1	2	2	2	1	2
	194	West	30	29	Associate Degree and BS	Associate Degree and BS	Housewife	srude	no	2000000	19	1	boy	CC	37	3000	0	0	0	30	50	45	60	60	40	1	1	2	2	2	1	2
	195	West	32	33	Associate Degree and BS	diploma	Housewife	prive	yes	3000000	30	2	boy	CC	36	2800	24	10	20	30	45	60	35	50	40	3	1	1	2	1	1	2
	196	East	37	42	Associate Degree and BS	diploma	Housewife	prive	no	3500000	26	3	boy	CC	38	2950	10	5	20	30	60	60	60	50	50	1	1	2	2	1	1	2
	197	East	36	38	Associate Degree and BS	diploma	Housewife	prive		3000000	28	1	boy	CC	38	2580	20	15	10	60	60	60	60	50	60	1	1	2	2	1	1	2
	198	East	28	32	Associate Degree and BS	Associate Degree and BS	Housewife	govern	yes	2000000	27	1	boy	CC	36	3000	3	15	20	60	30	35	35	35	35	4	1	1	2	2	1	2
	199	West	33	33	Diploma	diploma	Housewife	others	yes	2000000	20	1	girl	CC	40	3800	10		10	30	50	45	45	60	55	1	1	2	1	1	1	2
	200	East	33	37	Associate Degree and BS	Associate Degree and BS	Housewife	others	yes	2600000	18	1	girl	CC	39	3200	5	5	15	30	55	55	50	45	50	3	1	2	2	2	1	2
	201	East	27	32	Associate Degree and BS	Associate Degree and BS	prive	govern	no	4500000	21	1	boy	CC	36	2200	25	10	5	10	40	35	35	60	35	1	1	1	2	2	2	2
	202	East	31	32	Associate Degree and BS	Associate Degree and BS	Housewife	prive		4000000	30	1	girl	CC	38	3300	20	10	10	10	60	60	60	40	60	1	1	2	2	2	1	2
	203	East	26	32	Diploma	diploma	Housewife	unemploy	no	500000	29	1	boy	vaginal	39	3250	0	0	0	0	30	35	25	50	40	1	1	2	1	1	1	1
	204	West	28	36	Associate Degree and BS	Associate Degree and BS	Housewife	others	no	2000000	30	1	boy	CC	36	2900	10	10	20	20	40	60	25	40	35	4	1	1	2	2	1	2
	205	East	36	43	Associate Degree and BS	Associate Degree and BS	Housewife	prive	yes	5000000	25	1	girl	CC	38	3430	10	10	10	60	50	55	45	55	35	4	1	2	2	2	1	2
	206	East	31	37	Associate Degree and BS	Associate Degree and BS	govermn	prive	yes	3700000	24	1	girl	vaginal	37	3700	20	30	15	60	55	60	60	60	60	3	1	2	2	2	2	2
	207	East	36	36	Ms and above	Ms and above	prive	prive	yes	18000000	28	3	girl	CC	38	3050	40	40	60	30	45	55	50	45	45	3	1	2	2	2	2	2
	208	East	35	42	Associate Degree and BS	Associate Degree and BS	prive	prive	yes	4500000	26	3	girl	CC	37	3200	17	5	20	10	60	55	50	40	60	1	1	2	2	2	2	2
	209	East	33	36	Associate Degree and BS	Ms and above	Housewife	govern	yes	3000000	22	1	girl	CC	37	3500	10	0	0	30	55	50	60	35	50	3	1	2	2	2	1	2
	210	East	43	46	Associate Degree and BS	Associate Degree and BS	Housewife	govern	no	1500000	21	2	girl	CC	35	3100	18	5	5	30	60	60	60	35	60	1	1	1	2	2	1	2
	211	West	31	37	Ms and above	diploma	Housewife	prive		3000000	29	1	girl	CC	37	3000	25	20	15	60	40	50	60	60	40	1	1	2	2	1	1	2
	212	West	34	39	Associate Degree and BS	Associate Degree and BS	Housewife	others	yes	4000000	20	1	boy	CC	36	2830	5	10	10	10	45	40	45	35	40	3	1	1	2	2	1	2
	213	West	26	32	Associate Degree and BS	Associate Degree and BS	Housewife	prive	no	3000000	24	1	girl	vaginal	39	3100	13	15	10		30	50	55	50	50	3	1	2	2	2	1	2
	214	West	38	47	Ms and above	Associate Degree and BS	Housewife	prive	yes	4000000	29	2	girl	CC	36	3250	15	10	10	45	45	50	60	50	55	1	1	1	2	2	1	2
	215	West	23	27	Diploma	diploma	Housewife	prive	no	1500000	28	1	boy	CC	37	2950	15	0	10	0	60	60	55	60	40	1	1	2	1	1	1	2
	216	West	25	37	Associate Degree and BS	Associate Degree and BS	studen	others	no	2000000	20	1	girl	CC	37	2900					40	50	30	60	30	3	1	2	2	2	2	2
	217	East	36	43	Associate Degree and BS	Associate Degree and BS	Housewife	prive	yes	5000000	23	1	girl	CC	38	2300	30	20	20	45	55	55	50	60	45	2	1	2	2	2	1	2
	218	West	39	50	Ms and above	Associate Degree and BS	Housewife	govern	no	1700000	22	2	girl	CC	37	3300	20	25	15	10	55	55	45	55	55	4	1	2	2	2	1	2
	219	East	25	33	Diploma	diploma	Housewife	prive		2000000	18	1	boy	CC	38	3500	1	0	0	60	45	55	35	60	60	1	1	2	1	1	1	2
	220	East	27	34	Associate Degree and BS	Associate Degree and BS	Housewife	prive	yes	3000000	22	1	girl	CC	39	3140	10	5	10	15	45	50	40	55	35	1	1	2	2	2	1	2
	221	West	32	42	Diploma	diploma	Housewife	prive	no	3000000	24	3	girl	CC	38	3150	10	5	10	60	55	55	60	60	45	4	1	2	1	1	1	2
	222	East	35	42	Associate Degree and BS	Associate Degree and BS	Housewife	prive	no	2000000	25	1	girl	CC	39	3500	10	15	15	30	45	45	45	45	30	1	1	2	2	2	1	2
	223	West	34	35	Diploma	diploma	Housewife	prive	yes	3500000	24		girl			0	0		20	55	45	55	40	50	50	4	1	2	1	1	1	2
	224	East	27	30	Associate Degree and BS	Associate Degree and BS	Housewife	govern	no	2000000	18	1	girl	CC	38	3440	21	10	20	60	40	45	30	55	45	1	1	2	2	2	1	2
	225	West	31	33	Ms and above	Ms and above	Housewife	govern	yes	1400000	26	1	girl	CC	36	2730	10	15	15	30	30	50	40	60	35	1	1	1	2	2	1	2
	226	West	38	43	Associate Degree and BS	Ms and above	Housewife	prive	yes	1700000	27	1	girl	CC	34	2280	15	60	5	10	45	55	50	50	40	1	1	1	2	2	1	2
	227	West	23	30	Diploma	diploma	Housewife	prive	no	3000000	25	1	boy	CC	37	3150	5	5	15	60	55	40	50	55	40	1	1	2	1	1	1	2
	228	East	39	45	Ms and above	Associate Degree and BS	prive	prive	yes	6000000	29	1	girl	CC	38	3550	15	10	10	10	50	55	50	60	50	1	1	2	2	2	2	2
	229	East	30	30	Associate Degree and BS	Associate Degree and BS	Housewife	prive	no	1500000	20	1	girl	CC	37	2800	10	20	30	50	60	60	60	60	60	1	1	2	2	2	1	2
	230	West	33	43	Associate Degree and BS	diploma	others	prive	no	2000000	18	1	girl	vaginal	39	2980	5	15	20	30	55	50	40	60	55	1	1	2	2	1	2	2
	231	West	35	46	Ms and above	Associate Degree and BS	govermn	govern	yes	6000000	23	1	boy	CC	38	3400	20	20	20	30	50	55	60	60	45	1	1	2	2	2	2	2
	232	East	24	29	Associate Degree and BS	Ms and above	Housewife	prive	no	3000000	22	1	boy	CC	33	2300	6	15	12	20	35	35	30	45	45	3	1	1	2	2	1	2
	233	East	35	48	Associate Degree and BS	Ms and above	Housewife	govern	no	3000000	21	2	boy	CC	39	3820	20	30	15	10	55	55	40	55	50	1	1	2	2	2	1	2
	234	West	38	46	Ms and above	Ms and above	govermn	prive	yes	5000000	27	2	girl	CC	35	2600	17	25	10	30	60	55	55	45	60	3	1	1	2	2	2	2
	235	West	30	38	Associate Degree and BS	Associate Degree and BS	Housewife	prive	yes	3000000	22	1	girl	CC	37	3100	15	10	15	15	60	60	60	60	60	4	1	2	2	2	1	2
	236	West	39	40	Ms and above	Associate Degree and BS	Housewife	govern	yes	2500000	29	1	boy	CC	36	3650	20	30	10	5	50	60	45	55	55	1	1	1	2	2	1	2
	237	East	30	32	Associate Degree and BS	Associate Degree and BS	Housewife	prive	no	2500000	25	1	boy	CC	38	3450	15	5	20	30	60	55	45	60	45	1	1	2	2	2	1	2
	238	East	31	36	Associate Degree and BS	diploma	Housewife	prive	yes	4000000	25	1	girl	CC	38	3000	10	10	15	30	55	60	55	60	50	1	1	2	2	1	1	2
	239	East	30	40	Ms and above	Ms and above	Housewife	others	yes	2000000	24	1	girl	CC	30	2430	2	1	5	5	35	40	30	55	45	1	1	1	2	2	1	2
	240	West	36	42	under diploma	undef diploma	Housewife	unemploy	no	400000	22	3	girl	CC	38	3200	8	10	10	40	60	60	35	50	55	1	1	2	1	1	1	1
	241	East	30	32	Associate Degree and BS	Associate Degree and BS	prive	govern	no	2300000	24	1	girl	CC	34	3000	15	10	10	20	40	55	45	60	50	1	1	1	2	2	2	2
	242	East	28	32	Diploma	diploma	Housewife	govern	no	2000000	28	1	girl	CC	39	3000	5	0	0	10	40	55	50	45	60	1	1	2	1	1	1	2
	243	West	31	33	Associate Degree and BS	Associate Degree and BS	Housewife	others	no	1700000	30	1	boy	CC	33	2400	17	10	10	25	50	55	60	50	55	4	1	1	2	2	1	2
	244	East	34	35	Associate Degree and BS	Associate Degree and BS	prive	prive	yes	4000000	22		girl	CC	39	3600	0	0	0	20	50	60	60	50	45	2	1	2	2	2	2	2
	245	West	35	36	Diploma	diploma	Housewife	prive	yes	3500000	28	1	girl	CC	35	3000	3	15	10	30	40	55	55	55	50		1	1	1	1	1	2
	246	West	30	30	Associate Degree and BS	Associate Degree and BS	Housewife	govern	no	2000000	29	1	boy	CC	37	3230	27	5	5	10	30	50	50	50	60	1	1	2	2	2	1	2
	247	East	29	31	Associate Degree and BS	diploma	Housewife	prive	no		20	1	boy	vaginal	40	3350	10	10	15	20	55	55	50	55	55	3	1	2	2	1	1	2
	248	East	27	34	Associate Degree and BS	Associate Degree and BS	Housewife	prive	no	1500000	29	1	boy	vaginal	36	2860	15	10	10	5	50	55	40	60	40	3	1	1	2	2	1	2
	249	West	36	39	Ms and above	Associate Degree and BS	studen	prive	no		21	1	boy	CC	35	2400	8				55	35	50	50	45	1	1	1	2	2	2	2
	250	West	29	38	Associate Degree and BS	Associate Degree and BS	Housewife	govern	yes	1000000	22	1	boy	CC	38	3500	4	20	10	10	60	60	60	60	50	3	1	2	2	2	1	2
	251	West	38	43	Associate Degree and BS	Associate Degree and BS	govermn	prive	yes	5000000	20	1	girl	CC	37	3500	13	15	10	30	40	45	50	60	50	4	1	2	2	2	2	2
	252	West	33	36	Associate Degree and BS	Ms and above	Housewife	prive	yes	2000000	27	1	girl	CC	37	3340	40	35	15	10	60	60	60	60	60	1	1	2	2	2	1	2
	253	West	26	30	Associate Degree and BS	Ms and above	Housewife	govern	yes	2400000	20	1	girl	CC	37	2600	20	10	60	30	55	55	50	55	40	4	1	2	2	2	1	2
	254	East	32	34	Associate Degree and BS	Associate Degree and BS	Housewife	prive	no	3000000	30	1	girl	CC	36	2900	15	20	10	20	50	60	40	60	35	1	1	1	2	2	1	2
	255	West	31	37	Associate Degree and BS	Ms and above	Housewife	srude	no	3500000	26	1	boy	CC	37	3000	25	25	30	45	30	60	50	55	45	1	1	2	2	2	1	2
	256	West	31	34	Ms and above	Ms and above	govermn	prive	yes	4000000	27	1	boy	CC	38	3000	20	15	30	50	60	60	60	60	60	3	1	2	2	2	2	2
	257	West	28	33	Ms and above	Ms and above	Housewife	prive	yes	3500000	30	1	boy	vaginal	40	3150	20	0	10		30	35	35	55	35	1	1	2	2	2	1	2
	258	East	31	35	Associate Degree and BS	Associate Degree and BS	Housewife	govern	yes	3500000	24	1	boy	CC	39	3700	14	0		15	55	60	45	55	55	3	1	2	2	2	1	2
	259	East	40	45	Diploma	undef diploma	prive	prive	yes	5000000	20	3	boy	CC	28	2450	5	10		5	50	60	45	60	45	1	1	1	1	1	2	2
	260	East	30	34	Associate Degree and BS	Associate Degree and BS	Housewife	prive	no	1400000	30	1	boy	CC	38	3000	12	5	5	10	55	60	55	60	45	1	1	2	2	2	1	2
	261	East	27	30	Diploma	diploma	Housewife	prive	yes	3000000	23	1	girl	CC	38	2950	20	5	10	30	55	55	60	55	50	2	1	2	1	1	1	2
	262	West	26	33	Diploma	diploma	Housewife	govern	yes	1800000		1	girl	vaginal	40	3550	10	10	10	20	40	55	50	55	60	1	1	2	1	1	1	2
	263	West	30	36	Associate Degree and BS	Associate Degree and BS	Housewife	others	no	3200000	24	1	boy	vaginal	36	3000	10	15	20	30	60	60	60	55	60	1	1	1	2	2	1	2
	264	West	38	40	Diploma	diploma	Housewife	govern	no	3000000	19	1	girl	CC	37	3100	3	0	5	10	50	45	35	35	55	3	1	2	1	1	1	2
	265	East	27	37	under diploma	diploma	Housewife	govern	no	1000000	23	2	girl	vaginal	37	3100	13	0	10	15	60	60	60	60	60	1	1	2	1	1	1	2
	266	West	35	31	Diploma	diploma	Housewife	unemploy	yes		21	1	girl	CC	29	1950	5	15	10	30	50	50	50	60	50	1	1	1	1	1	1	1
	267	West	35	43	Associate Degree and BS	Associate Degree and BS	govermn	govern	yes	3500000	18	1	boy	CC	34	2050	10	10	5	30	30	40	45	55	60	1	1	1	2	2	2	2
	268	East	32	37	Associate Degree and BS	Associate Degree and BS	Housewife	prive	yes	3300000	24	1	girl	CC	37	3500	5	10	10	10	35	45	40	50	40	1	1	2	2	2	1	2
	269	West	33	37	Associate Degree and BS	Ms and above	prive	prive	yes	4600000	22	1	girl	CC	37	3600	15	25	20	20	50	50	45	60	50	1	1	2	2	2	2	2
	270	East	32	36	Associate Degree and BS	Associate Degree and BS	Housewife	prive	no	2400000	30	1	girl	CC	39	3450	6	10	15	15	40	45	30	50	55	3	1	2	2	2	1	2
	271	East	34	38	Ms and above	Ms and above	govermn	prive	yes	5000000	29	2	girl	CC	40	3150	45	50	15	30	55	55	60	55	40	3	1	2	2	2	2	2
	272	West	24	28	Diploma	diploma	Housewife	prive	yes	4000000	19	1	boy	CC	38	3600	15	30	0	0	35	45	55	60	35	1	1	2	1	1	1	2
