# Supplementary material for: Early storybook reading and childhood development: A cross-sectional study in Iran
Source: F1000Res. 2018 Mar 29;7:411. [Version 1] doi: 10.12688/f1000research.14078.1 (PMC6092897; doi:10.12688/f1000research.14078.1)
Supplement: Supplementary file 2 [file f1000research-7-15314-s0001.tgz]

Archive with 1 entries (1 files):
- 4c520402-41e3-45f4-ac3c-bff3c41d0151.zip
